# Supplementary material for: Populus euphratica GRP2 Interacts with Target mRNAs to Negatively Regulate Salt Tolerance by Interfering with Photosynthesis, Na+, and ROS Homeostasis
Source: Int J Mol Sci. 2024 Feb 7;25(4):2046. doi: 10.3390/ijms25042046 (PMC10888501; doi:10.3390/ijms25042046)
Supplement: Supplementary file 1 [file ijms-25-02046-s001.zip]

Archive with 1 entries (1 files):
- ijms-2804587-supplementary.pdf
